# Supplementary material for: Perilla frutescens seeds enhance lamb immunity and antioxidant capacity via the microbiota-gut-liver-muscle axis
Source: J Anim Sci Biotechnol. 2026 Jan 4;17:1. doi: 10.1186/s40104-025-01317-3 (PMC12765310; doi:10.1186/s40104-025-01317-3)
Supplement: Supplementary file 1 — Additional file 1: Supplementary Fig. S1. Rumen bacterial community diversity and temporal dynamics. A Dilution curves, alpha diversity indices, and beta diversity; n.s.: not significant. B–C Temporal relative abundance dynamics of dominant rumen bacterial phylaand genera. [file 40104_2025_1317_MOESM1_ESM.xlsx]

## Sheet: Table S1
Table S1
Ingredients and nutrient composition of the LC basal diet.
Item	LC1
Ingredient, % dry matter basis
Corn grain	26.4
Soybean meal	12.8
Wheat bran	11.1
Corn silage	9
Alfalfa Hay	16
Caragana microphylla silage	20
NaHCO3	0.7
Perilla frutescens seed	0
Premix2	4
Nutrients
Metabolic energy, MJ/kg	10.01
Crude protein, %	14.27
Neutral detergent fiber, %	37.84
Acid detergent fiber, %	24.56
Non-fiber carbohydrate, %	34.09
Ether extract, %	4.1
Ash, %	6.3
Calcium, %	0.81
Phosphorus, %	0.4
1LC: low-concentrate diet
2Formulated to provide (per kilogram of dry matter): 500,000 IU of vitamin A, 160,000 IU of vitamin D3, 650 IU of vitamin E, 150 g of NaCl, 20 g of Ca, 20 g of P, 1750 mg of Zn, 15 mg of Se, 50 mg of I, 2000 mg of Fe, 20 mg of Co, 1500 mg of Mn, and 600 mg of Cu.

## Sheet: Table S2
Table S2
Differential hepatic genes between LC and PFS groups
Gene id	Symbol	LC_mean	PFS_mean	log2(fc)	p-value	FDR
ENSOARG00000001165	HLA-A	27.0057	7.516	-1.84523	6.03588e-07	0.00799917
ENSOARG00000010493	ATF3	14.4882	7.77433	-0.898084	8.57544e-07	0.00799917
ENSOARG00000020061	UGP2	82.5658	129.725	0.651836	1.68561e-06	0.0104822
ENSOARG00000008702	CYP2J2	6.97333	2.2605	-1.62521	5.71978e-06	0.026677
ENSOARG00000016800	KRT78	2.07283	0.0496667	-5.38318	1.04885e-05	0.0391347
ENSOARG00000016543	CXCL9	24.105	5.09767	-2.24142	3.63587e-05	0.0939493
MSTRG.1232	--	0.0208333	4.195	7.65363	3.8123e-05	0.0939493
ENSOARG00000016824	KRT79	51.424	0.963667	-5.73776	4.0287e-05	0.0939493
ENSOARG00000017295	HOMER1	3.49333	7.0315	1.00923	5.84722e-05	0.121206
ENSOARG00000007970	GZMA	7.096	2.68167	-1.40388	6.69054e-05	0.124819
ENSOARG00000012761	FMO4	9.957	15.9143	0.676544	9.40842e-05	0.132006
ENSOARG00000009602	LDHA	18.9672	12.0133	-0.658868	9.70528e-05	0.132006
ENSOARG00000001370	CHI3L1	14.5207	5.30383	-1.453	0.000103938	0.132006
ENSOARG00000014631	JAK3	7.36067	4.07933	-0.851503	0.000108365	0.132006
ENSOARG00000021012	OLR1	1.73583	0.823833	-1.0752	0.000110959	0.132006
ENSOARG00000002251	IDO1	12.3098	2.69867	-2.18949	0.0001135	0.132006
ENSOARG00000005443	DNAJB1	124.884	70.2887	-0.829229	0.000120289	0.132006
ENSOARG00000018220	CPED1	4.37417	8.58917	0.97351	0.000155611	0.13692
ENSOARG00000000264	SLC6A9	4.0275	1.64333	-1.29326	0.000157449	0.13692
ENSOARG00000015072	GBP1	11.6855	3.599	-1.69905	0.000165393	0.13692
ENSOARG00000007622	PSMB8	30.1572	15.746	-0.937516	0.000170716	0.13692
ENSOARG00000002990	GZMB	1.19567	0.302333	-1.9836	0.000171019	0.13692
ENSOARG00000002035	WARS1	106.249	54.0753	-0.974407	0.000176141	0.13692
ENSOARG00000014562	MKI67	3.25733	1.6235	-1.00458	0.000236491	0.162973
ENSOARG00000004873	ATP4A	3.302	10.6262	1.68621	0.0002446	0.162973
ENSOARG00000008530	UHRF1	1.26583	0.574833	-1.13887	0.000274211	0.168011
ENSOARG00000017662	ACADM	29.6072	56.0282	0.920206	0.000279177	0.168011
ENSOARG00000016807	SAMHD1	36.4922	17.7188	-1.0423	0.000301327	0.175674
ENSOARG00000005759	CCNB1	6.46817	2.99183	-1.11233	0.00031514	0.178159
ENSOARG00000018894	IL21R	2.01617	0.588833	-1.77568	0.00032657	0.178847
ENSOARG00000009938	KYNU	41.9573	70.9593	0.758069	0.000335529	0.178847
ENSOARG00000020249	CD2	7.514	4.11217	-0.869682	0.00035596	0.184466
ENSOARG00000018173	IGLV2-11	43.162	15.4595	-1.48127	0.000383488	0.189142
ENSOARG00000005579	SEMA4A	5.4905	2.74133	-1.00206	0.000385259	0.189142
ENSOARG00000005764	STMN1	14.8538	7.15217	-1.05438	0.000422187	0.201957
ENSOARG00000003029	BAG3	153.259	90	-0.767976	0.000441961	0.20469
MSTRG.2695	--	3.73833	0.089	-5.39245	0.000467965	0.20469
ENSOARG00000002626	ZC3H12D	1.95367	1.03033	-0.923073	0.000471296	0.20469
ENSOARG00000002762	TUBG2	8.68167	5.42917	-0.677241	0.000501776	0.20469
ENSOARG00000010449	AKR1C1	38.4483	22.7722	-0.755649	0.00050214	0.20469
ENSOARG00000001369	Ube2s	19.119	11.7652	-0.700485	0.000504702	0.20469
ENSOARG00000008967	SLAMF7	7.56217	4.26433	-0.826479	0.00053701	0.213158
ENSOARG00000010221	PGFS	10.4648	5.06617	-1.04658	0.000558926	0.214594
ENSOARG00000016939	UBD	12.81	5.24333	-1.28871	0.000569812	0.214594
ENSOARG00000001650	PSTPIP1	6.92717	3.94067	-0.813826	0.000605115	0.221353
ENSOARG00000012484	PRUNE2	0.254833	0.0173333	-3.87793	0.000685284	0.236753
ENSOARG00000012344	PPP1R15A	20.7608	13.5682	-0.613639	0.000698326	0.236872
ENSOARG00000009960	PAK5	0.00833333	0.413	5.6311	0.000714866	0.238152
ENSOARG00000013908	NCAPH	3.21733	1.61867	-0.991059	0.000729401	0.238732
ENSOARG00000000739	SLC6A9	5.352	2.8425	-0.912918	0.000769164	0.243212
ENSOARG00000006828	FCRL5	1.78	0.568667	-1.64622	0.000799092	0.248464
ENSOARG00000018884	TUBA1B	293.708	191.974	-0.613476	0.000874104	0.263021
ENSOARG00000014980	MGAM2	0.327	0.0676667	-2.27277	0.000982346	0.290899
ENSOARG00000002454	LARS1	4.615	7.4525	0.691394	0.00101444	0.293933
ENSOARG00000014801	Chmp4c	2.16783	0.697667	-1.63564	0.0010241	0.293933
MSTRG.7942	SELPLG	9.325	5.25933	-0.826224	0.00107674	0.304357
ENSOARG00000010958	slc25a25	23.2443	13.0283	-0.835227	0.00115338	0.307772
ENSOARG00000020789	IGKV1-12	27.2902	8.92183	-1.61297	0.00116409	0.307772
ENSOARG00000016587	ESPL1	0.722167	0.384667	-0.908723	0.0012021	0.307772
ENSOARG00000015333	RRM2	3.907	1.58117	-1.30507	0.0012043	0.307772
ENSOARG00000011944	SIT1	5.23983	2.637	-0.990623	0.00125054	0.315271
ENSOARG00000007987	GZMK	2.64633	0.7165	-1.88496	0.00129165	0.321293
ENSOARG00000011915	TBXAS1	9.80533	6.1725	-0.667712	0.00130918	0.32137
ENSOARG00000019830	CDCA8	2.30483	0.689167	-1.74174	0.00136505	0.324506
ENSOARG00000005647	RASGRP4	1.88533	1.10433	-0.771644	0.00139122	0.324506
ENSOARG00000011814	LRRC40	3.2	5.72783	0.839918	0.00140222	0.324506
ENSOARG00000007866	PSMB9	50.5173	26.5983	-0.925443	0.00142844	0.324506
ENSOARG00000017006	Ubd	78.0903	43.9673	-0.828712	0.00145174	0.324506
ENSOARG00000007814	SYK	5.649	3.66667	-0.623526	0.00145752	0.324506
ENSOARG00000019902	PLEK	12.3865	6.65133	-0.897053	0.00147334	0.324506
ENSOARG00000016109	IL2RG	36.5848	22.3195	-0.712941	0.00147665	0.324506
ENSOARG00000020351	NRROS	7.26783	4.42883	-0.714599	0.00147851	0.324506
MSTRG.12171	--	2.7865	1.08067	-1.36653	0.00152654	0.331153
ENSOARG00000016697	ACOT9	5.75333	3.32533	-0.790899	0.00159362	0.34173
ENSOARG00000008372	HTATIP2	36.7893	23.1848	-0.666106	0.00165277	0.34645
ENSOARG00000006979	RHBDF2	3.75317	2.47517	-0.600583	0.00174216	0.358616
ENSOARG00000004000	ABCB11	51.815	87.6412	0.758239	0.00174925	0.358616
MSTRG.15999	RAC2	29.0783	18.429	-0.657967	0.00186154	0.365181
ENSOARG00000004978	Traf3	2.64433	1.5585	-0.762746	0.00188205	0.365181
ENSOARG00000019445	TRA	39.55	18.2212	-1.11806	0.0018822	0.365181
ENSOARG00000011490	AKR1C3	2.482	0.356167	-2.80088	0.0019183	0.365181
ENSOARG00000005523	TNFAIP2	6.19667	3.42067	-0.857215	0.00197632	0.36855
ENSOARG00000007389	H2-Q10	27.4977	14.3613	-0.93712	0.00204401	0.36855
ENSOARG00000018575	ZKSCAN2	1.40383	0.8775	-0.677901	0.00205769	0.36855
ENSOARG00000007738	TAP1	38.627	21.1852	-0.866555	0.00206975	0.36855
ENSOARG00000018347	LY86	9.84033	5.01533	-0.972362	0.00213173	0.36855
ENSOARG00000018475	HMOX1	131.358	76.8553	-0.773287	0.0021404	0.36855
ENSOARG00000001589	GIMAP5	12.1438	6.98783	-0.797307	0.00215426	0.36855
ENSOARG00000014558	LGR5	1.41067	2.6845	0.928276	0.00217678	0.36855
ENSOARG00000018842	TROAP	0.529667	0.136167	-1.95971	0.0021831	0.36855
ENSOARG00000008368	CENPF	0.0975	0.0195	-2.32193	0.00218513	0.36855
ENSOARG00000011743	MPEG1	80.0208	51.3165	-0.640953	0.00223232	0.36855
ENSOARG00000016314	V-TCR	4.93067	2.76733	-0.833286	0.00225301	0.368703
MSTRG.5564	--	9.1895	4.66267	-0.978831	0.00231401	0.372157
ENSOARG00000011578	TICRR	0.217833	0.063	-1.7898	0.00239863	0.38125
MSTRG.11825	--	2.32067	0.1055	-4.45922	0.00241206	0.38125
ENSOARG00000003484	IL18BP	12.6978	4.87917	-1.37988	0.00243186	0.38125
ENSOARG00000011962	TRPM2	16.4458	10.7263	-0.616565	0.00245667	0.38193
ENSOARG00000019197	IL2RB	12.6282	7.71	-0.711842	0.00257147	0.390862
ENSOARG00000008183	TRIB1	24.876	14.3902	-0.789671	0.00261804	0.390862
ENSOARG00000020029	FBXO40	0.329667	0.946833	1.5221	0.00273615	0.397748
ENSOARG00000020050	Hcls1	32.8278	20.7442	-0.662214	0.00286526	0.406925
ENSOARG00000007452	HSPA6	22.9035	4.60783	-2.31341	0.00286857	0.406925
ENSOARG00000011983	PTPRCAP	15.4582	8.37667	-0.883921	0.002911	0.406925
ENSOARG00000017512	Chp2	1.085	4.53783	2.06431	0.00292098	0.406925
ENSOARG00000009999	JUN	13.9883	8.60817	-0.700446	0.00292281	0.406925
ENSOARG00000006714	P2RY6	2.153	0.6115	-1.81592	0.0030086	0.409696
ENSOARG00000006423	ITGAL	24.4405	15.1905	-0.686104	0.00315148	0.419957
ENSOARG00000007864	LCP1	86.4822	56.6357	-0.610692	0.00332212	0.431667
ENSOARG00000012145	WAS	6.705	4.0435	-0.729633	0.00332428	0.431667
MSTRG.15892	--	17.6555	28.5127	0.691485	0.00335478	0.431667
ENSOARG00000007663	PKDCC	3.81017	2.249	-0.76057	0.00341242	0.431667
ENSOARG00000013512	CDT1	2.38817	1.5575	-0.616671	0.00344153	0.431667
ENSOARG00000013157	TIMP1	13.9217	8.17567	-0.767924	0.00345586	0.431667
ENSOARG00000009399	ARHGAP30	10.7475	7.1265	-0.592735	0.00346075	0.431667
ENSOARG00000004183	GLP2R	2.22133	0.947667	-1.22897	0.0034799	0.431667
ENSOARG00000012768	IL15RA	1.73767	0.812667	-1.09642	0.00350944	0.431667
MSTRG.7258	Pol	0.587167	2.92883	2.31848	0.00351701	0.431667
ENSOARG00000006050	ORM1	3598.5	1913.3	-0.911337	0.00354713	0.432518
ENSOARG00000020380	GUCA2B	0.923833	4.15233	2.16822	0.00359272	0.43372
ENSOARG00000012918	TRAF3IP3	6.19733	3.4535	-0.843588	0.00364037	0.435351
ENSOARG00000008369	CD40	2.15433	1.179	-0.869678	0.00366827	0.435893
ENSOARG00000018418	DND1	6.40933	3.34867	-0.936588	0.00377185	0.438512
ENSOARG00000003252	HK3	4.656	2.81433	-0.726298	0.00378486	0.438512
ENSOARG00000017444	EGFL8	1.70867	0.45	-1.92487	0.00379528	0.438512
ENSOARG00000016194	FN3K	34.2932	21.5487	-0.670323	0.00380117	0.438512
MSTRG.19213	ERVPABLB-1	21.2847	0.4725	-5.49336	0.00380783	0.438512
ENSOARG00000003365	FGR	16.6887	10.2008	-0.710182	0.00395313	0.449868
ENSOARG00000012367	ITGB2	26.5242	17.4992	-0.600021	0.00402694	0.455313
ENSOARG00000001588	GBP2	0.923833	0.1875	-2.30074	0.00406544	0.455346
ENSOARG00000011957	Cd72	1.62533	0.976833	-0.734551	0.00407605	0.455346
MSTRG.12533	ITPRIP	3.75867	2.43067	-0.628869	0.00420208	0.461141
MSTRG.7282	--	0.931	2.54317	1.44977	0.00425211	0.463903
ENSOARG00000008905	ACAD11	58.9523	90.6342	0.620506	0.00446667	0.477048
ENSOARG00000003243	PSMB10	39.8523	24.7493	-0.687275	0.00450608	0.477048
ENSOARG00000015167	BCL2A1	13.0435	8.12017	-0.68375	0.00463306	0.477048
ENSOARG00000018143	Slc47a1	1.55983	0.6415	-1.28187	0.00467435	0.477048
ENSOARG00000017094	MZB1	8.29633	2.39633	-1.79165	0.00468012	0.477048
ENSOARG00000006139	PRF1	9.90283	5.91717	-0.742935	0.00468285	0.477048
ENSOARG00000013956	LGALS1	12.4887	5.6695	-1.13933	0.00468439	0.477048
MSTRG.2529	--	6.43817	3.4675	-0.892754	0.00475214	0.477048
ENSOARG00000001274	CDC25B	6.37833	3.852	-0.727572	0.00476119	0.477048
ENSOARG00000009963	SAA1	25.4313	8.50567	-1.58011	0.004793	0.477048
ENSOARG00000012457	IGLV1-40	66.1817	22.7183	-1.54257	0.00481583	0.477048
ENSOARG00000014176	CCNA2	1.664	0.540833	-1.6214	0.00483768	0.477048
MSTRG.12071	--	27.1595	53.339	0.973734	0.00488623	0.477048
ENSOARG00000006427	PLXNA4	4.9395	7.45467	0.593779	0.00492839	0.477048
MSTRG.8949	--	4.78067	2.02183	-1.24155	0.00496875	0.477048
ENSOARG00000001556	Cyp26a1	13.3167	30.9838	1.21828	0.00500095	0.477048
ENSOARG00000002846	IGHM	60.8527	35.6057	-0.773214	0.00500521	0.477048
ENSOARG00000019417	IGFBP2	1633.8	1032.18	-0.66253	0.005032	0.477048
ENSOARG00000000078	KIT	0.208	0.752	1.85415	0.00503744	0.477048
ENSOARG00000007203	SKAP1	6.10667	3.43267	-0.831055	0.00519952	0.48991
ENSOARG00000015078	IRF1	61.708	36.2473	-0.767583	0.00545975	0.503271
ENSOARG00000001917	IGHV4-39	17.1045	5.43883	-1.65301	0.0054762	0.503271
ENSOARG00000002109	IGHV4-39	63.258	27.4107	-1.20651	0.0056443	0.512152
MSTRG.6960	--	1.33783	2.59233	0.954353	0.00566085	0.512152
ENSOARG00000008036	NCAPD2	2.3845	1.53667	-0.633883	0.00570408	0.512152
ENSOARG00000009143	Igh-1a	331.515	113.082	-1.5517	0.0058226	0.517176
ENSOARG00000009566	CDH13	5.7665	2.60067	-1.14881	0.00582491	0.517176
ENSOARG00000016205	LPCAT1	3.2305	1.93017	-0.743032	0.00600258	0.517439
ENSOARG00000011771	TESPA1	1.636	0.771833	-1.08381	0.00602302	0.517439
ENSOARG00000009642	AKR1C23	79.5013	48.0022	-0.72788	0.00603664	0.517439
ENSOARG00000006301	CD4	3.5315	2.0425	-0.789945	0.00605447	0.517439
ENSOARG00000007545	EML4	6.35517	10.1092	0.669662	0.006069	0.517439
MSTRG.9258	--	1.00983	0.264667	-1.93187	0.00621772	0.517439
ENSOARG00000018590	Mid2	0.464	1.01317	1.12667	0.0062581	0.517439
ENSOARG00000005724	Spn	6.5905	4.19817	-0.650628	0.00625978	0.517439
ENSOARG00000015006	SASH3	9.79283	5.89667	-0.731827	0.00632493	0.517439
ENSOARG00000020717	PLEKHO2	15.8388	10.5487	-0.586405	0.00634731	0.517439
MSTRG.13786	--	1.94433	0.6795	-1.51673	0.00637618	0.517439
MSTRG.2433	--	0.001	0.887167	9.79306	0.00642107	0.517439
ENSOARG00000018834	NLRC5	2.565	1.518	-0.756787	0.00647156	0.517439
ENSOARG00000012621	SLCO4A1	1.10683	0.279	-1.9881	0.00651917	0.517439
ENSOARG00000021092	ATG14	2.43067	4.39117	0.853252	0.00654565	0.517439
ENSOARG00000016897	TRPV2	1.27267	0.608667	-1.06413	0.00676682	0.521031
ENSOARG00000018055	MARCHF3	5.1335	2.97933	-0.784953	0.00679836	0.521031
ENSOARG00000018809	Cd44	20.5917	13.6258	-0.595716	0.00682059	0.521031
ENSOARG00000005380	PDLIM7	2.2495	1.36467	-0.721056	0.00690001	0.521031
ENSOARG00000011626	TUBB5	113.428	72.4403	-0.646916	0.00698322	0.521031
ENSOARG00000014842	COL6A5	0.390167	0.7205	0.884908	0.00708722	0.521031
ENSOARG00000017879	CUX2	8.22633	14.8192	0.849143	0.00709271	0.521031
ENSOARG00000017209	DMGDH	41.3553	67.6173	0.70932	0.00726712	0.521907
ENSOARG00000011481	Pim2	5.2815	3.413	-0.629907	0.00728276	0.521907
ENSOARG00000014109	TAF7	10.2023	15.669	0.619014	0.00732953	0.521907
ENSOARG00000007229	CD74	483.776	313.008	-0.628138	0.00739413	0.524505
ENSOARG00000014085	SH2D1A	2.35083	0.733833	-1.67965	0.00744589	0.526176
MSTRG.8159	--	0.0158333	0.3545	4.48475	0.00760707	0.528176
ENSOARG00000002831	IMPDH1	3.9215	2.51733	-0.639509	0.00770174	0.528176
ENSOARG00000007972	HLA-DMA	48.8318	28.4517	-0.779309	0.00772383	0.528176
ENSOARG00000015002	HLA-A	129.668	38.5875	-1.74862	0.00774303	0.528176
ENSOARG00000001645	GIMAP5	7.5385	3.88233	-0.957353	0.00776023	0.528176
ENSOARG00000009759	ITCH	5.491	9.1055	0.729669	0.00776403	0.528176
MSTRG.1381	C3orf85	9.703	21.0968	1.12052	0.00778561	0.528176
ENSOARG00000005211	FANCD2	0.986	0.547333	-0.849168	0.00786548	0.531661
ENSOARG00000006272	SPLUNC2A	1807.14	5524.98	1.61226	0.00796119	0.535474
ENSOARG00000001222	--	1.61683	0.346333	-2.22294	0.00806224	0.53618
ENSOARG00000006520	UBE2C	3.01433	1.0105	-1.57677	0.00815262	0.53618
ENSOARG00000015790	BTG3	5.43317	3.42267	-0.666673	0.00817102	0.53618
ENSOARG00000005907	Cd180	10.3512	6.29833	-0.716751	0.0081963	0.53618
ENSOARG00000007876	MYOZ1	2.44	4.47583	0.875275	0.00820014	0.53618
ENSOARG00000004788	PRKN	0.955167	2.05233	1.10344	0.00831826	0.53618
ENSOARG00000007906	HLA-DMB	14.6797	9.12033	-0.686661	0.00833027	0.53618
ENSOARG00000017965	SEBOX	7.52917	32.255	2.09896	0.00836345	0.53618
ENSOARG00000020877	IL1A	0.847	0.161333	-2.39232	0.00843208	0.53689
MSTRG.7251	--	0.195333	0.893667	2.1938	0.00883389	0.548338
ENSOARG00000006648	SLFN14	0.0196667	0.127333	2.69479	0.00884301	0.548338
ENSOARG00000019840	PTAFR	10.8523	6.8155	-0.671114	0.00885008	0.548338
MSTRG.19944	--	5.23	8.1325	0.636888	0.00887525	0.548338
ENSOARG00000011599	JCHAIN	54.4485	28.5057	-0.933644	0.0088764	0.548338
ENSOARG00000003782	B2M	2511.28	1655.16	-0.601449	0.00900138	0.554223
ENSOARG00000019129	TRIB3	8.17667	5.02933	-0.701146	0.00911176	0.556806
ENSOARG00000003228	SLC2A6	1.62733	0.58	-1.48838	0.00913286	0.556806
ENSOARG00000010631	DOK2	2.85317	1.60417	-0.83074	0.00930443	0.561764
ENSOARG00000010046	SFTPD	4.73833	2.57167	-0.881676	0.00936224	0.563425
ENSOARG00000001579	GIMAP1	3.76617	2.08667	-0.851897	0.00944989	0.566872
ENSOARG00000017398	Ighg1	91.3845	38.8633	-1.23354	0.00963369	0.570559
ENSOARG00000012585	IGLV3-25	161.782	73.1543	-1.14504	0.0097035	0.572875
ENSOARG00000007382	SDS	43.888	17.1617	-1.35464	0.00979997	0.572961
ENSOARG00000013636	CDKN1A	15.7998	10.4748	-0.592982	0.00986984	0.572961
ENSOARG00000010070	FCGR3A	83.1197	53.563	-0.633953	0.0102672	0.585699
MSTRG.411	--	1.70833	4.42433	1.37287	0.0102974	0.585699
ENSOARG00000002629	MCP1	0.0291667	0.287	3.29866	0.0104084	0.586797
ENSOARG00000003604	CORO1A	53.3108	34.768	-0.616669	0.0104499	0.586797
MSTRG.11685	--	1.5285	0.775333	-0.979228	0.0106231	0.586797
MSTRG.16558	--	0.258333	0.001	-8.01309	0.0107941	0.59086
ENSOARG00000021154	SPTB	1.95533	0.8545	-1.19426	0.0108557	0.59086
MSTRG.8218	--	0.287667	1.15767	2.00875	0.010871	0.59086
ENSOARG00000001158	LAT	3.61883	2.0315	-0.832979	0.0108859	0.59086
ENSOARG00000015247	CCDC59	3.58883	6.37367	0.828609	0.0109523	0.59086
ENSOARG00000013820	BCAS4	3.92817	1.86383	-1.07558	0.0117684	0.610786
ENSOARG00000006374	TRB	42.6413	25.9603	-0.715944	0.0118162	0.610786
ENSOARG00000014968	ELOVL2	17.7588	29.8167	0.747582	0.0118189	0.610786
ENSOARG00000013402	PTGFR	0.021	0.342167	4.02624	0.0119855	0.61598
ENSOARG00000000546	SLC7A3	2.59483	1.40283	-0.887298	0.0121759	0.62234
ENSOARG00000005721	SLA	5.07567	2.87267	-0.821207	0.0124862	0.631282
ENSOARG00000017325	ZNF311	0.437333	1.08083	1.30534	0.0125937	0.633282
ENSOARG00000003103	FAT3	0.0325	0.0035	-3.21501	0.012707	0.633964
ENSOARG00000004719	FXYD5	20.938	13.9363	-0.587273	0.0127347	0.633964
MSTRG.14052	--	1.90183	0.869	-1.12996	0.0127432	0.633964
ENSOARG00000003783	LSP1	12.9183	8.502	-0.603546	0.0128314	0.635724
ENSOARG00000013079	IL18RAP	1.21083	0.5685	-1.09077	0.0128805	0.635724
ENSOARG00000018670	FGL2	8.51167	5.123	-0.732453	0.0129193	0.635724
ENSOARG00000006539	SAMD1	5.9085	3.80983	-0.633064	0.0129281	0.635724
ENSOARG00000004308	Klhl18	1.24567	0.628667	-0.986551	0.0129489	0.635724
ENSOARG00000018331	ICOS	2.53333	0.675	-1.90808	0.0129906	0.636097
ENSOARG00000014541	ATP8A1	0.6755	1.0245	0.600892	0.0131286	0.637832
ENSOARG00000000909	THOC6	4.34117	2.777	-0.644556	0.0134304	0.644097
ENSOARG00000008696	GOPC	2.001	3.31517	0.72836	0.0135235	0.644097
ENSOARG00000012537	IGLV1-40	1.50583	0.413667	-1.86402	0.0135376	0.644097
ENSOARG00000002479	PIK3R5	2.76733	1.78383	-0.633516	0.0136028	0.644097
ENSOARG00000000504	HEATR4	0.893333	1.9285	1.11021	0.013895	0.65461
MSTRG.1747	--	1.95533	0.134333	-3.86353	0.0140541	0.660438
ENSOARG00000018445	F13A1	2.90433	1.52767	-0.926877	0.014339	0.670449
ENSOARG00000018621	CNN1	2.80517	1.3875	-1.0156	0.0144261	0.672835
MSTRG.1369	--	0.991333	0.284167	-1.80263	0.0150091	0.675925
ENSOARG00000004166	ADA	3.263	1.6405	-0.992063	0.0150638	0.675925
ENSOARG00000018422	RPL5	2.38033	1.27033	-0.905957	0.0150786	0.675925
ENSOARG00000017249	--	4.58467	2.693	-0.767603	0.015209	0.675925
ENSOARG00000018321	CTLA4	0.4945	0.133	-1.89454	0.0153332	0.675925
ENSOARG00000012670	SLC26A8	5.397	2.626	-1.03929	0.0155585	0.675925
ENSOARG00000012169	HAL	45.4898	81.9508	0.849214	0.0155934	0.675925
ENSOARG00000018091	LPCAT2	3.37767	1.9875	-0.765072	0.0156181	0.675925
ENSOARG00000002824	PTPRT	0.4075	0.1425	-1.51584	0.015638	0.675925
ENSOARG00000020052	BTN1A1	18.7037	31.9335	0.77175	0.0157923	0.675925
ENSOARG00000018943	CYBB	11.0348	7.31033	-0.594056	0.0158793	0.675925
ENSOARG00000013205	RFX8	2.10767	0.24	-3.13454	0.0159679	0.675925
ENSOARG00000017762	AGL	4.32483	6.50817	0.589607	0.0160118	0.675925
ENSOARG00000012838	DOK1	6.01967	3.98967	-0.593415	0.0160175	0.675925
ENSOARG00000014069	HLA-A	4.99583	2.498	-0.999952	0.0160573	0.675925
ENSOARG00000001512	Scn5a	6.80733	11.4113	0.745306	0.0162086	0.675925
ENSOARG00000015550	CBR4	12.0253	18.205	0.598258	0.0162982	0.675925
ENSOARG00000006055	SORBS1	1.72717	2.605	0.592876	0.0163488	0.675925
ENSOARG00000008862	IGHA1	20.4587	10.3245	-0.98664	0.016437	0.676287
ENSOARG00000016062	CD6	3.7675	2.26967	-0.731127	0.0166576	0.68048
ENSOARG00000003352	NFIL3	44.527	27.3883	-0.701119	0.0167056	0.68048
ENSOARG00000004812	FERMT3	6.99217	4.42983	-0.658487	0.0168011	0.680742
ENSOARG00000006528	LAG3	0.438667	0.219333	-1	0.0168104	0.680742
ENSOARG00000011469	FRMD5	0.357167	0.0136667	-4.70786	0.0171025	0.684279
ENSOARG00000014101	MCOLN3	0.182833	0.001	-7.51439	0.0171989	0.684279
ENSOARG00000019319	Gstm5	14.01	8.15467	-0.780759	0.0172165	0.684279
MSTRG.18586	--	0.4375	1.87233	2.09748	0.0172666	0.684279
ENSOARG00000009461	PLA2G2D	25.117	10.5623	-1.24974	0.0175741	0.691576
ENSOARG00000013071	CFAP206	1.95283	0.987	-0.984447	0.0176082	0.691576
ENSOARG00000016912	Slc16a3	1.25117	0.657333	-0.928577	0.0178688	0.695423
ENSOARG00000013410	CPT1C	0.9795	0.545333	-0.844907	0.0180653	0.695423
ENSOARG00000013525	PDCD1LG2	1.79217	0.968	-0.888626	0.0180789	0.695423
ENSOARG00000015879	ASCL1	5.86817	3.06983	-0.93475	0.0181403	0.696348
ENSOARG00000001437	GIMAP4	11.395	5.76917	-0.981966	0.0182818	0.700339
MSTRG.20407	--	0.4985	1.41917	1.50938	0.0183489	0.701468
MSTRG.558	GBP1	3.0355	0.963333	-1.65583	0.0185561	0.704126
ENSOARG00000013473	NHS	0.514833	0.8605	0.74107	0.0185613	0.704126
ENSOARG00000013748	HSPB1	8.66283	5.38467	-0.685982	0.0187373	0.706866
ENSOARG00000010953	XDH	34.4858	56.8093	0.720124	0.018776	0.706866
ENSOARG00000019361	NAP1L1	0.0915	2.6025	4.82998	0.0187882	0.706866
ENSOARG00000008461	HABP4	11.3088	6.15367	-0.877932	0.0187932	0.706866
ENSOARG00000021040	SLC30A4	0.293333	0.788333	1.42626	0.0191524	0.714473
ENSOARG00000005591	KIF22	1.85417	1.03967	-0.83465	0.0192289	0.714473
ENSOARG00000008655	GLS2	91.0282	140.837	0.629638	0.0193561	0.714473
MSTRG.52	--	0.9865	1.87067	0.923162	0.0193746	0.714473
ENSOARG00000021098	TMEM260	17.9785	27.8262	0.63017	0.019439	0.714473
ENSOARG00000020776	PLBD1	38.221	23.4255	-0.706286	0.0195039	0.714473
MSTRG.11724	--	1.60283	0.8355	-0.939913	0.0196393	0.714473
ENSOARG00000019048	MLPH	0.799	0.252167	-1.66382	0.0198472	0.719344
ENSOARG00000010300	SUPT3H	2.62967	1.7285	-0.605359	0.0199493	0.721266
MSTRG.357	RPS20	1.90033	3.307	0.799271	0.0202624	0.725558
MSTRG.119	TMEM35B	0.951667	0.327	-1.54117	0.0203947	0.72599
MSTRG.10269	--	8.20533	2.81267	-1.54462	0.0204768	0.72599
ENSOARG00000001229	--	5.74267	2.6355	-1.12364	0.020508	0.72599
ENSOARG00000004466	MAPK4	0.001	1.18433	10.2099	0.0206587	0.727186
ENSOARG00000009389	KIF18B	0.467	0.18	-1.37543	0.0210737	0.736239
MSTRG.14838	--	1.41717	0.5785	-1.29262	0.021344	0.73923
ENSOARG00000004929	REST	1.293	2.05133	0.66584	0.0213516	0.73923
ENSOARG00000002747	IGLV2-11	0.829	0.1595	-2.37782	0.0215557	0.740563
ENSOARG00000007541	CSF2RA	14.8065	9.726	-0.606312	0.0215945	0.740563
ENSOARG00000001431	ARPP19	2.156	0.829667	-1.37775	0.0216527	0.740566
ENSOARG00000020093	UBE2N	8.1135	4.77767	-0.764018	0.0219129	0.741446
ENSOARG00000005003	IGFLR1	1.4295	0.6705	-1.0922	0.0221661	0.74416
ENSOARG00000001574	BTG2	15.4613	9.68533	-0.674791	0.0221801	0.74416
ENSOARG00000003547	MYBL2	0.993667	0.600667	-0.726197	0.0222297	0.74416
MSTRG.14882	--	0.966	1.71517	0.828254	0.0224101	0.744458
ENSOARG00000002570	CDHR2	3.84667	8.6405	1.16751	0.0224624	0.744458
MSTRG.7617	--	1.55983	0.337167	-2.20986	0.0224662	0.744458
ENSOARG00000009727	HLA-G	2.60883	1.18483	-1.13872	0.0225687	0.746354
ENSOARG00000016003	ACOD1	2.75367	1.37067	-1.00648	0.0227429	0.748311
ENSOARG00000001871	MROH1	2.25217	3.83267	0.767035	0.0229701	0.750535
ENSOARG00000012418	GDPD1	1.30217	0.555	-1.23035	0.0231131	0.751818
ENSOARG00000002164	PNPT1	8.04983	14.7805	0.876664	0.0232754	0.752721
ENSOARG00000016517	NUBP2	4.0585	2.68117	-0.598086	0.0232927	0.752721
ENSOARG00000003405	--	0.001	0.9115	9.8321	0.0233404	0.752721
MSTRG.1784	--	1.847	0.399167	-2.21012	0.0236336	0.7553
ENSOARG00000006769	EXOC4	0.305667	0.001	-8.25582	0.0237421	0.7553
ENSOARG00000007591	NLRP3	1.50933	0.816167	-0.886976	0.0237651	0.7553
ENSOARG00000008984	CD3E	28.4263	17.516	-0.698555	0.0239586	0.75703
ENSOARG00000015666	TLNRD1	0.8885	0.311833	-1.5106	0.023972	0.75703
ENSOARG00000011352	MST1R	1.34667	0.601667	-1.16236	0.0240938	0.75703
ENSOARG00000015318	P2RY14	1.01233	0.3965	-1.35229	0.0241035	0.75703
ENSOARG00000007828	SNTA1	0.6955	0.328667	-1.08143	0.0243941	0.757607
ENSOARG00000020133	TMEM17	5.34	9.23533	0.790324	0.0244029	0.757607
ENSOARG00000019968	BHLHE41	2.02717	1.0085	-1.00725	0.0246308	0.757607
ENSOARG00000013845	FADS2	949.377	603.772	-0.652978	0.0248472	0.757607
ENSOARG00000001983	WDR5B	1.44233	2.5275	0.809306	0.0249211	0.757607
ENSOARG00000013672	GLDC	41.0027	62.5518	0.609334	0.0250262	0.757607
MSTRG.12345	--	0.102	0.6865	2.75069	0.0250886	0.757607
MSTRG.7577	--	3.62817	1.865	-0.960065	0.0252638	0.757607
ENSOARG00000015414	--	0.4085	0.150167	-1.44377	0.0252704	0.757607
ENSOARG00000005335	PGD	215.198	133.083	-0.693336	0.025302	0.757607
ENSOARG00000014239	NFATC2	1.157	0.725833	-0.672679	0.0255004	0.757607
ENSOARG00000012541	EXPH5	0.524	0.806333	0.62181	0.0255281	0.757607
ENSOARG00000013509	CD274	2.26467	1.143	-0.986473	0.0256157	0.757607
MSTRG.19050	--	4.93067	2.685	-0.876861	0.0256699	0.757607
ENSOARG00000008351	SLCO2A1	7.129	4.03433	-0.821369	0.0256977	0.757607
ENSOARG00000010964	ISG20	3.29333	1.15567	-1.51082	0.0257002	0.757607
ENSOARG00000012936	CD83	8.64683	5.3875	-0.682556	0.0258149	0.757607
ENSOARG00000015432	GBP6	3.975	2.17883	-0.867399	0.025935	0.758375
ENSOARG00000008446	SCNN1A	0.141333	0.403667	1.51406	0.0261695	0.761651
ENSOARG00000014199	PLIN2	36.2868	20.6958	-0.810106	0.026563	0.769501
ENSOARG00000017548	KIAA2012	0.00683333	0.101667	3.89511	0.0268159	0.774422
ENSOARG00000013027	NR1D1	9.09167	15.1687	0.738478	0.0269316	0.775365
MSTRG.10806	--	6.56467	4.0675	-0.690579	0.0271685	0.778579
ENSOARG00000019012	SRXN1	5.81017	3.26083	-0.833339	0.0272628	0.779975
ENSOARG00000002513	LILRA6	1.54933	0.873667	-0.826493	0.0277189	0.779975
ENSOARG00000019578	ANO6	4.807	8.49983	0.822298	0.0278034	0.780001
ENSOARG00000011553	MFAP2	0.077	0.216167	1.48921	0.02815	0.783017
ENSOARG00000012990	PLSCR3	1.56017	0.8495	-0.877014	0.0282047	0.783017
ENSOARG00000004212	WDR86	0.261167	0.0878333	-1.57213	0.0282755	0.783815
ENSOARG00000005581	PPARGC1A	1.453	2.266	0.641113	0.0284967	0.785074
ENSOARG00000011817	ATP2B2	2.36917	5.25217	1.14853	0.0286636	0.785074
ENSOARG00000014277	CXCR6	8.46617	4.65433	-0.863134	0.0287102	0.785074
ENSOARG00000010285	MYO15B	0.0945	0.0321667	-1.55475	0.0291567	0.785859
ENSOARG00000020366	PYROXD1	2.984	4.478	0.585607	0.0296472	0.790141
MSTRG.5030	--	6.03733	2.938	-1.03908	0.0296958	0.790306
ENSOARG00000020971	DMXL2	0.0756667	0.1725	1.18887	0.0298632	0.792626
ENSOARG00000009978	FBXO32	1.7905	3.894	1.12089	0.0299581	0.793891
ENSOARG00000003705	CLIC2	7.29117	4.78883	-0.606475	0.0301929	0.794753
ENSOARG00000002973	KCNN3	1.368	0.754167	-0.859113	0.0312231	0.811977
ENSOARG00000010472	ARHGAP27	1.54517	0.666167	-1.21381	0.0312271	0.811977
ENSOARG00000006591	ARHGAP9	3.64967	2.41733	-0.594348	0.0312387	0.811977
ENSOARG00000002039	CMTM3	6.88633	3.73217	-0.883723	0.0314752	0.811977
ENSOARG00000005630	PLSCR4	5.22583	8.15033	0.641198	0.0314979	0.811977
ENSOARG00000013008	FAM189A2	0.679167	0.154667	-2.1346	0.0318463	0.814986
ENSOARG00000002714	LILRA6	1.188	0.438	-1.43953	0.0324081	0.818361
MSTRG.12290	--	2.31	3.99017	0.788556	0.0324607	0.818361
ENSOARG00000007846	C4orf47	2.19117	3.5885	0.711682	0.0325818	0.819645
ENSOARG00000005422	Dbndd2	4.59717	2.83017	-0.699858	0.0325995	0.819645
ENSOARG00000002004	FCN2	12.0243	5.3605	-1.16552	0.0326764	0.820162
ENSOARG00000009747	HYAL3	2.33067	1.546	-0.592202	0.0327387	0.820162
ENSOARG00000013847	KCNJ2	1.93217	3.44833	0.83568	0.0329841	0.822663
MSTRG.7066	--	0.702667	1.5315	1.12403	0.0335236	0.828468
ENSOARG00000018424	CCNF	0.371833	0.18	-1.04666	0.0335893	0.828468
ENSOARG00000002404	S100A13	9.18733	5.49633	-0.741177	0.0337053	0.828468
MSTRG.6263	Slc7a3	2.12367	0.999667	-1.08704	0.0339078	0.830103
MSTRG.4300	--	0.694833	2.12683	1.61397	0.0339103	0.830103
ENSOARG00000011532	TICAM2	5.3225	3.41517	-0.640148	0.0340228	0.830798
ENSOARG00000019189	HJURP	1.2565	0.681833	-0.88192	0.0340929	0.83142
MSTRG.8926	--	0.8575	0.498667	-0.782061	0.0342797	0.834455
ENSOARG00000009271	Ccdc103	0.4355	0.0676667	-2.68616	0.0350071	0.834455
ENSOARG00000002655	CES4A	3.2205	5.86367	0.864518	0.0351883	0.834455
ENSOARG00000004136	ZFP42	3.027	5.74983	0.925631	0.0355496	0.837392
ENSOARG00000008332	CD27	3.89567	2.19417	-0.828197	0.0356765	0.837431
MSTRG.20406	--	1.548	2.44617	0.660117	0.0356807	0.837431
ENSOARG00000005505	GBA3	74.9103	120.739	0.688651	0.035697	0.837431
ENSOARG00000015297	GBP5	2.52083	1.553	-0.698843	0.0363626	0.846917
ENSOARG00000002516	CLEC4A	1.81067	0.875167	-1.04889	0.0364957	0.847841
ENSOARG00000000430	SLC13A1	0.0406667	0.184833	2.18431	0.0367204	0.847841
MSTRG.1080	--	2.27767	1.00283	-1.18347	0.0368146	0.848966
ENSOARG00000018252	SLC18A2	0.001	0.165167	7.36778	0.0368974	0.849824
ENSOARG00000017725	SPC24	4.33033	2.70983	-0.676274	0.0374354	0.857487
MSTRG.84	--	1.91017	0.378833	-2.33406	0.0375979	0.858538
ENSOARG00000006225	Trim23	0.709333	1.50967	1.08969	0.0377591	0.859654
ENSOARG00000012904	CD163L1	0.3685	0.0273333	-3.75293	0.0379576	0.859654
MSTRG.4929	--	5.44317	3.35883	-0.696486	0.0381239	0.859654
MSTRG.7394	--	0.489833	1.46333	1.5789	0.0381954	0.859654
ENSOARG00000019545	CHIA	149.3	86.9523	-0.779914	0.0384366	0.859654
ENSOARG00000005792	TLR4	4.54617	2.921	-0.638188	0.038733	0.861844
MSTRG.1158	--	0.880167	1.905	1.11394	0.038971	0.862597
ENSOARG00000014795	GLIPR1	1.65933	0.896	-0.889033	0.0391443	0.862597
ENSOARG00000004497	ZNF445	1.46933	2.26533	0.624562	0.039306	0.862597
ENSOARG00000009128	C7	12.9772	8.37283	-0.632188	0.0394445	0.863338
ENSOARG00000013870	POU2AF1	1.88667	0.990333	-0.929853	0.0395933	0.864934
ENSOARG00000011918	ARHGEF39	1.0665	0.428	-1.3172	0.0397708	0.86536
ENSOARG00000001698	BAP1	0.554667	0.263667	-1.07291	0.0399209	0.86536
ENSOARG00000019381	BOC	0.5945	0.373167	-0.671857	0.0399287	0.86536
ENSOARG00000016534	TFPI	0.0991667	0.386667	1.96316	0.0399591	0.86536
ENSOARG00000002008	SERPINA3-1	325.294	589.549	0.857867	0.0402272	0.866913
ENSOARG00000015274	DOK5	7.29883	3.967	-0.879617	0.0402416	0.866913
ENSOARG00000019787	NDUFA5	5.50817	0.001	-12.4274	0.0404962	0.868167
ENSOARG00000006500	DDIT3	6.48833	4.0065	-0.695505	0.0405514	0.868167
ENSOARG00000005456	BIRC5	5.82533	3.51017	-0.730801	0.0406087	0.868167
ENSOARG00000004507	ZNF852	0.966833	1.74117	0.848715	0.0406255	0.868167
MSTRG.19052	ZBED3	2.086	0.992833	-1.07112	0.0411474	0.87369
ENSOARG00000005228	ABAT	8.28133	14.6535	0.82331	0.0412533	0.87369
ENSOARG00000007841	THUMPD2	1.32733	0.736667	-0.849447	0.0413208	0.87369
ENSOARG00000021019	CLEC9A	1.6555	0.8905	-0.894579	0.0413768	0.87369
ENSOARG00000014848	ST14	1.40417	0.924167	-0.603489	0.0414077	0.87369
ENSOARG00000012439	ACE2	2.75867	4.5015	0.706435	0.0415091	0.87369
ENSOARG00000008703	GZMM	3.53283	2.0455	-0.788372	0.0415396	0.87369
ENSOARG00000003428	FBN3	0.2235	0.604333	1.43507	0.0415979	0.873802
MSTRG.18157	--	0.8455	0.183833	-2.20141	0.0416386	0.873802
ENSOARG00000020514	PLCZ1	0.3055	0.037	-3.04558	0.0417919	0.875718
ENSOARG00000020344	RNFT1	1.01217	2.06017	1.02531	0.0420189	0.875718
MSTRG.20408	--	1.28317	0.329833	-1.9599	0.0420196	0.875718
MSTRG.9328	--	1.52	2.64483	0.799105	0.0421357	0.875718
ENSOARG00000010394	LEPR	15.3525	23.1858	0.59477	0.0422295	0.875718
ENSOARG00000011075	SELE	0.208333	0.0165	-3.65836	0.0422463	0.875718
MSTRG.21304	--	1.3955	0.834	-0.742663	0.0423936	0.877796
ENSOARG00000003737	TRIM64	1.4025	2.7325	0.962221	0.0426769	0.879324
ENSOARG00000008806	WIPF3	0.179	0.582	1.70106	0.042743	0.879324
ENSOARG00000000394	CCDC102A	1.514	0.954833	-0.665044	0.043927	0.885178
ENSOARG00000004145	TSPAN33	5.81883	10.3005	0.823913	0.0447325	0.893501
ENSOARG00000021003	KLRD1	0.152	0.0126667	-3.58496	0.0451101	0.895289
ENSOARG00000018247	POMC	1.10483	0.482833	-1.19423	0.045158	0.895289
ENSOARG00000001786	STX11	2.28683	1.14933	-0.992554	0.0456132	0.897969
ENSOARG00000006452	SLC46A2	0.445333	0.174833	-1.34891	0.0456685	0.897969
ENSOARG00000015734	CBY1	14.876	24.22	0.703212	0.0456985	0.897969
ENSOARG00000007944	SLAMF8	1.90083	0.717833	-1.40491	0.0457745	0.897969
ENSOARG00000009173	--	0.0526667	0.2975	2.49793	0.0460052	0.898909
ENSOARG00000020215	APOL2	2.29933	1.17583	-0.967532	0.046139	0.899445
ENSOARG00000014806	SLC25A48	2.138	1.32183	-0.693722	0.0464129	0.900683
ENSOARG00000011569	DEPDC1	0.1615	0.0271667	-2.57162	0.0465833	0.900683
ENSOARG00000013496	MGAT4A	1.919	1.198	-0.679727	0.0467193	0.900683
ENSOARG00000010098	CDC40	3.5545	5.48767	0.626546	0.0469266	0.900683
ENSOARG00000020425	ADAM30	0.317833	0.0308333	-3.36571	0.0471341	0.901698
ENSOARG00000001827	SLC25A29	2.98933	1.8895	-0.661819	0.0473352	0.901698
ENSOARG00000020147	MYCL	7.18267	4.341	-0.726492	0.0476779	0.901698
ENSOARG00000009611	Bin1	1.02433	0.662667	-0.62833	0.0477127	0.901698
ENSOARG00000020439	LYZ2	0.733833	0.001	-9.51931	0.0480412	0.901698
ENSOARG00000003340	ZFP91	1.30817	0.776	-0.753418	0.0481793	0.901698
ENSOARG00000001842	OTOL1	1.68983	0.553333	-1.61066	0.0481829	0.901698
ENSOARG00000016338	HS3ST2	2.69283	1.57783	-0.77118	0.0483914	0.901698
MSTRG.6009	--	1.5025	3.6745	1.29018	0.0485355	0.901698
ENSOARG00000017917	Grik4	0.984833	1.7	0.787583	0.0486542	0.901698
MSTRG.13297	--	0.321	1.1195	1.80221	0.0486905	0.901698
MSTRG.21451	--	396.8	619.91	0.643648	0.0487931	0.901698
ENSOARG00000012997	GNA15	4.78683	3.122	-0.616601	0.048858	0.901698
ENSOARG00000010854	JUNB	6.8405	3.99933	-0.774342	0.0490941	0.901698
ENSOARG00000008258	RGS19	2.94867	1.87483	-0.6533	0.0491228	0.901698
ENSOARG00000004424	SYTL3	1.2055	0.7925	-0.605149	0.0491682	0.901698
MSTRG.1089	--	0.246167	1.14367	2.21596	0.0493357	0.901698
ENSOARG00000017108	GRAP2	1.85967	1.16983	-0.668741	0.0497963	0.901942
ENSOARG00000011642	GPR68	0.3905	0.0888333	-2.13615	0.049981	0.90207

## Sheet: Table S3
Table S3
Differential hepatic metabolites between LC and PFS groups
ID	MS2 name	Mean LC	Mean PFS	VIP	p-value	q-value	Fold change	Log_fold change
1420	4-[3-Methyl-5-(5,6,7-trihydroxy-1,2,4a,5-tetramethyl-3,4,6,7,8,8a-hexahydro-2H-naphthalen-1-yl)pentoxy]-4-oxobutanoic acid	0.00245369	0.0252622	2.31938	0.0138852	0.573655	10.2956	3.36395
2164	4-Amino-N-(4-chlorophenyl)benzenesulfonamide	0.24932	0.765803	2.02744	0.0207475	0.649041	3.07156	1.61897
917	Valproic acid .beta.-D-glucuronide	0.0682895	0.13906	1.82101	0.0243792	0.666286	2.03633	1.02597
690	alanine-conjugated Cholic acid/Muricholic acid,	0.107681	0.190264	1.75872	0.0430484	0.771478	1.76693	0.821242
1519	2-Docosahexaenoyl-1-stearoyl-sn-glycero-3-phosphoethanolamine	0.975253	1.66986	2.25605	0.0121796	0.55392	1.71224	0.775883
1586	(24E)-3-Oxodammara-1,12,24-trien-26-oic acid	0.0221118	0.0371858	1.87837	0.0367828	0.741876	1.68172	0.749938
2035	3-Chloro-4-[(3-fluorobenzyl)oxy]aniline	0.052705	0.0840744	1.54474	0.0396082	0.75553	1.59519	0.673728
2423	M576T111	0.0822225	0.126256	2.08024	0.0210009	0.649989	1.53554	0.61875
2320	6-(6-Benzyl-3-butan-2-yl-2,5,8,11-tetraoxo-1,4,7,10-tetrazabicyclo[10.4.0]hexadecan-9-yl)hexanoic acid	1.24679	1.89824	2.26938	0.0279782	0.69776	1.5225	0.606444
2373	M405T221_1	0.00475132	0.00716501	2.65026	0.000370027	0.25364	1.508	0.592639
1433	10-Oxomorphine	0.096777	0.145021	1.9962	0.0336861	0.728584	1.49851	0.583528
1792	(2-aminoethoxy)[2-[docosa-4.7.10.13.16.19-hexaenoyloxy]-3-[octadeca-1.9-dien-1-yloxy]propoxy]phosphinic acid	0.270585	0.404509	2.14558	0.01643	0.59532	1.49494	0.58009
2044	1H-Indazole-4-carboxamide, N-[(1,2-dihydro-6-methyl-2-oxo-4-propyl-3-pyridinyl)methyl]-1-(1-methylethyl)-6-[2-(4-methyl-1-piperazinyl)-4-pyridinyl]-	4.13509	6.04308	2.04236	0.0360266	0.741463	1.46141	0.547365
676	1-(1Z-Octadecenyl)-2-(4Z,7Z,10Z,13Z,16Z,19Z-docosahexaenoyl)-sn-glycero-3-phosphocholine	0.585358	0.842122	2.14317	0.0183611	0.625529	1.43864	0.52471
2109	PE(20:3(8Z,11Z,14Z)/14:0)	1.79941	2.58745	2.31635	0.00995725	0.505384	1.43794	0.524006
1828	Methanone, (4-chloro-1-naphthalenyl)[1-(4-hydroxypentyl)-1H-indol-3-yl]-	0.0179371	0.0255282	1.93201	0.0442971	0.773204	1.4232	0.509143
2151	PC-M6	0.0704003	0.0991884	2.12158	0.0224249	0.660775	1.40892	0.494591
2352	M435T235_2	0.0105669	0.0147106	2.64211	0.00028771	0.251009	1.39215	0.47731
910	N-Oleoyl-D-erythro-sphingosylphosphorylcholine	3.85492	5.36078	2.30662	0.00705302	0.46601	1.39064	0.475744
2315	(2-{2-[(2-Chlorophenyl)amino]-2-oxoethoxy}phenyl)phosphonic acid	0.0941061	0.130697	2.69647	0.000299122	0.251009	1.38882	0.473863
1421	1-Stearoyl-2-linoleoyl-sn-glycero-3-phospho-(1'-rac-glycerol)	0.158124	0.218876	1.92574	0.0461949	0.773204	1.38421	0.469058
281	Indole-3-carboxaldehyde	0.0498571	0.0688675	2.48119	0.00188116	0.34992	1.3813	0.466023
1152	Swainsonine	0.0628016	0.0867467	2.0177	0.0269211	0.691692	1.38128	0.466009
1709	PC(20:2(11Z,14Z)/20:5(5Z,8Z,11Z,14Z,17Z))	15.4615	21.3428	1.94494	0.0328176	0.725515	1.38038	0.465068
461	PS(18:0/18:2)	0.435423	0.589677	2.18503	0.00878992	0.484831	1.35426	0.437508
606	4-Ethyl-5-(2-thienyl)-4H-1,2,4-triazol-3-yl hydrosulfide	2.30014	3.09932	2.34652	0.00399993	0.39598	1.34745	0.43023
1014	PC(40:7)	8.12151	10.7974	2.1524	0.0141437	0.575806	1.32948	0.410865
2307	(2S)-((6-O-Pentopyranosylhexopyranosyl)oxy)(phenyl)acetonitrile	0.00691724	0.00916886	2.08784	0.0096663	0.496124	1.32551	0.406546
764	2-Amino-3-phosphonopropionate	0.119936	0.155315	2.46109	0.00209024	0.358951	1.29498	0.372935
2139	Bispyribac	2.03271	2.62542	2.09281	0.0154066	0.586615	1.29159	0.369146
344	2-Methylhippuric acid	2.79165	3.57443	2.01406	0.0240193	0.666199	1.2804	0.356593
2328	Resorufin	0.115614	0.146865	2.25006	0.00529355	0.429015	1.2703	0.345168
1127	3,5-Dinitroaniline	2.22913	2.82821	2.47517	0.000941057	0.298484	1.26875	0.34341
2381	Glutaryl-CoA	0.02393	0.0303193	2.47583	0.00148999	0.317242	1.267	0.341413
2110	PE(20:4(5Z,8Z,11Z,14Z)/16:1(9Z))	0.77931	0.975436	2.13993	0.0145954	0.577918	1.25167	0.32385
1249	7-Nitro-2,1,3-benzoxadiazol-4-ylamine	0.858275	1.06459	1.99004	0.0305572	0.716458	1.24038	0.310785
2516	5-Phosphoribosylamine	0.0574399	0.0703771	1.9072	0.0402786	0.761834	1.22523	0.293054
702	6,8-Dichloro-4-quinazolinol	0.0940823	0.115099	2.14778	0.0172995	0.613125	1.22338	0.290877
1785	2-Deoxyribose 5-phosphate	0.261092	0.317207	2.01459	0.0124439	0.554894	1.21492	0.280866
1679	1,5,8-Trihydroxy-4-methoxy-9-oxo-9H-xanthen-3-yl .beta.-D-glucopyranoside	0.208771	0.252096	2.53704	0.00129252	0.317242	1.20752	0.272049
2029	(2-aminoethoxy)[2-[octadec-9-enoyloxy]-3-(octadecanoyloxy)propoxy]phosphinic acid	0.872261	1.05237	2.23024	0.00922677	0.488861	1.20648	0.270804
2393	2-Oxo-3-hydroxy-4-phosphobutanoate	2.76704	3.31528	2.43532	0.00263289	0.364992	1.19813	0.26079
709	7-(Trifluoromethyl)quinoline	2.45677	2.92587	1.874	0.0436407	0.771478	1.19094	0.252102
1086	PC(36:3)	66.9815	79.5048	2.27085	0.00944204	0.490183	1.18697	0.24728
1216	N-(3-Chlorophenyl)-3-hydroxy-2-naphthamide	0.100171	0.115378	2.2382	0.0107623	0.530915	1.15181	0.203903
1375	Chlorquinaldol	0.0575071	0.0656216	2.01429	0.0228541	0.664457	1.1411	0.190431
387	N6-Methyllysine	11.5899	10.4264	1.78919	0.0481876	0.776502	0.89961	-0.152628
597	4-Chloro-2-methyl-5-(4-morpholinyl)-3(2H)-pyridazinone	0.122898	0.10961	1.87276	0.0417881	0.767515	0.891878	-0.165082
1976	(2-{2-[(3-Methoxyphenyl)amino]-2-oxoethoxy}phenyl)phosphonic acid	0.038942	0.033914	1.84959	0.0455699	0.773204	0.870883	-0.19945
2383	Syringin	0.17877	0.15469	2.08711	0.0136591	0.570656	0.865304	-0.208721
2280	N-(3-Chlorophenyl)-N'-(2-pyridinyl)thiourea	0.128533	0.109573	1.9705	0.0263059	0.686539	0.85249	-0.230245
1290	Flutamide	0.241942	0.205822	1.85837	0.0354646	0.738744	0.850708	-0.233264
1403	Geniposidic_acid	0.45396	0.382615	1.97279	0.0225731	0.661968	0.84284	-0.246669
2440	N-Acetylaspartylglutamylglutamate	0.00999338	0.00838146	1.79186	0.0293479	0.708326	0.838701	-0.253772
2136	PE(20:1(11Z)/14:1(9Z))	7.90878	6.51835	1.90775	0.0389646	0.749614	0.824191	-0.278949
87	Glutamate	8.36676	6.80839	2.03958	0.0168099	0.603832	0.813743	-0.297355
130	2-Aminoadipic acid	0.0615876	0.0492099	1.95643	0.0324813	0.723275	0.799023	-0.323691
488	LPC(16:0)	42.5408	33.7669	1.89618	0.0402118	0.761834	0.793755	-0.333234
176	Threonic acid	0.108904	0.0862181	2.39905	0.00343646	0.383627	0.791688	-0.336996
376	PC(16:0/18:1(9Z))	104.466	82.5829	1.8458	0.0426849	0.771478	0.790524	-0.33912
903	D-myo-Inositol, 1-[2-hydroxy-3-[(1-oxo-9,12-octadecadienyl)oxy]propyl hydrogen phosphate], [S-(Z,Z)]-	0.109948	0.0867464	1.94497	0.0183509	0.625529	0.788976	-0.341947
1786	8,11-Tridecadienoic acid, 13-(3-pentyl-2-oxiranyl)-, methyl ester, (8Z,11Z)-	0.07491	0.0588013	1.79962	0.04963	0.780022	0.78496	-0.349309
1070	5-KETO-GLUCONIC ACID	0.0804537	0.062892	2.02462	0.031942	0.723275	0.781717	-0.355282
1001	3-[(4-Amino-2-quinazolinyl)amino]phenol	0.0634596	0.0487965	2.11536	0.0193508	0.631406	0.768938	-0.379062
1271	1-(1Z-Octadecenyl)-2-(5Z,8Z,11Z,14Z-eicosatetraenoyl)-sn-glycero-3-phosphoethanolamine	0.904669	0.688182	2.07319	0.0328805	0.726356	0.760701	-0.394599
835	N-Methyltrimethylacetamide	0.107718	0.0811416	2.06664	0.0180591	0.624526	0.75328	-0.408742
546	1-oleoyl-2-myristoyl-sn-glycero-3-phosphocholine	46.2008	34.6744	1.89529	0.0419315	0.767515	0.750515	-0.414047
371	2'-Deoxyuridine	0.112475	0.0842363	2.02329	0.0206011	0.647178	0.748932	-0.417093
366	LPC(17:0/0:0)	6.76135	5.0522	1.9883	0.0440151	0.773204	0.747218	-0.420398
240	L-tyrosine-methyl-ester	0.616812	0.451134	1.82899	0.0496405	0.780022	0.731396	-0.451276
287	N-acetyldopamine	0.616812	0.451134	1.82899	0.0496405	0.780022	0.731396	-0.451276
316	Arachidonic acid (AA)	19.3501	14.0832	1.7261	0.0461416	0.773204	0.72781	-0.458367
777	LPI(18:2)	0.0576039	0.0418522	2.21525	0.00673268	0.458669	0.726552	-0.460862
1939	(4E,10E)-13,21-Dihydroxy-8,14,19-trimethoxy-4,10,12,16-tetramethyl-3,20,22-trioxo-2-azabicyclo[16.3.1]docosa-1(21),4,10,18-tetraen-9-yl carbamate	0.0258549	0.0186307	2.10603	0.00931257	0.488861	0.720587	-0.472756
2041	Fulvestrant 9-sulfone	0.172026	0.122644	2.34246	0.00088003	0.298484	0.712943	-0.488142
1696	6,6'-Dihydroxy-5,5'-dimethoxybiphenyl-3,3'-dicarboxylic acid	0.0884533	0.06241	1.85596	0.0390102	0.749614	0.70557	-0.503139
929	1-O-Hexadecyl-2-O-(5Z,8Z,11Z,14Z,17Z-eicosapentaenoyl)-sn-glyceryl-3-phosphorylcholine	1.74159	1.19644	2.09809	0.0143428	0.576428	0.686981	-0.541657
168	Homocarnosine	0.0342731	0.023479	2.00882	0.0318419	0.723275	0.685057	-0.545704
1637	(2-{[2-[hexadec-9-enoyloxy]-3-(tetradecanoyloxy)propyl phosphonato]oxy}ethyl)trimethylazanium	0.717058	0.490897	2.48672	0.00210511	0.358951	0.684598	-0.546671
1782	LysoPC(20:4(5Z,8Z,11Z,14Z))	35.0859	23.9965	2.41777	0.00252867	0.364992	0.683934	-0.548072
1252	(S,S)-(+)-Tetrandrine	0.0786665	0.0537439	2.20868	0.00300711	0.382162	0.683187	-0.549648
684	Isobutyric_acid	0.179525	0.121925	2.10663	0.0147538	0.580405	0.679152	-0.558194
32	Nicotinamide N-oxide	0.272416	0.183599	1.92569	0.0303068	0.716458	0.673966	-0.569253
1287	Rosiglitazone	0.504645	0.335828	1.71726	0.042977	0.771478	0.665474	-0.587546
186	LPS(18:1)	0.146276	0.0965012	2.25888	0.00597153	0.442748	0.659719	-0.600077
2132	PE(24:0/18:4(6Z,9Z,12Z,15Z))	3.03329	1.99098	2.37333	0.0151355	0.583136	0.656376	-0.607405
1380	3,5-Bis(difluoromethyl)-1H-pyrazole	0.00368777	0.00241432	2.10937	0.0232967	0.664595	0.654683	-0.611133
1497	7.alpha.-Thiospironolactone	0.0825884	0.0540348	2.49711	0.00166697	0.335739	0.654267	-0.61205
1207	PC(37:3)	4.62492	3.00402	2.55397	0.00216434	0.358951	0.649528	-0.622537
875	LPI(20:4)	0.225788	0.146089	2.32801	0.00291807	0.377077	0.647018	-0.628121
451	Ganoderic acid B	0.0247156	0.0158698	1.84421	0.0469889	0.773204	0.642098	-0.639135
478	Ganoderic acid A	0.0247156	0.0158698	1.84421	0.0469889	0.773204	0.642098	-0.639135
1888	PC(15:0/16:0)	3.0688	1.91935	2.46426	0.00247273	0.364992	0.62544	-0.677056
1982	2-Methoxy-N-(1H-tetraazol-5-yl)benzamide	0.120812	0.074992	2.00517	0.0291157	0.707401	0.620735	-0.68795
517	LPG(17:1)	0.0625186	0.0382094	1.94829	0.0379677	0.744167	0.611168	-0.710358
1206	PC(42:9)	2.34768	1.43233	2.55515	0.00893552	0.484831	0.610107	-0.712867
2404	M567T110	0.136533	0.0830555	1.97329	0.0272106	0.691879	0.608317	-0.717106
2247	6-Benzyl-3-butan-2-yl-9-(7-hydroxy-6-oxooctyl)-1,4,7,10-tetrazabicyclo[10.4.0]hexadecane-2,5,8,11-tetrone	0.240489	0.144589	1.48082	0.0476697	0.775456	0.60123	-0.734011
1008	PC(P-19:0)	0.844177	0.49974	2.03135	0.0155362	0.586794	0.591985	-0.756368
512	1-Methylhistidine	1.52412	0.899535	1.95498	0.023542	0.665963	0.5902	-0.760724
543	4-Nitroaniline	0.393999	0.232019	2.07972	0.0279744	0.69776	0.588883	-0.763948
468	N-Acetylputrescine	0.0421403	0.0241791	1.99666	0.0407906	0.762196	0.573775	-0.801443
1009	LPE(P-16:0)	0.253	0.144459	2.20314	0.0231145	0.664465	0.570985	-0.808475
1886	apigetrin	0.0167928	0.00933632	2.347	0.00636165	0.44697	0.555971	-0.846919
2105	PE(20:3(8Z,11Z,14Z)/0:0)	1.14305	0.633902	1.79126	0.0363147	0.741876	0.554569	-0.850561
1769	PC(22:4(7Z,10Z,13Z,16Z)/20:4(5Z,8Z,11Z,14Z))	2.33183	1.28812	2.51276	0.0197129	0.640105	0.552407	-0.856196
189	Nicotinate	0.083834	0.0459775	2.04362	0.0401298	0.761834	0.548435	-0.866608
209	Isonicotinic acid	0.083834	0.0459775	2.04362	0.0401298	0.761834	0.548435	-0.866608
1837	PC(15:0/14:1(9Z))	0.0635684	0.0344661	2.39324	0.00136949	0.317242	0.542188	-0.883134
743	1-Palmitoyl-2-linoleoyl-sn-glycero-3-phosphate	0.0408342	0.0219378	2.25138	0.00584439	0.43764	0.537243	-0.896355
365	LPI(17:1)	0.00479046	0.00249949	2.67751	0.000357765	0.25364	0.521765	-0.938528
759	cis-4,10,13,16-Docosatetraenoic acid	1.70611	0.888149	2.54226	0.000875961	0.298484	0.520571	-0.941835
2197	Ganoderic acid H	0.0233013	0.0120133	2.57551	0.00138811	0.317242	0.515563	-0.955778
2063	Nitrofurazone	2.10499	1.07353	1.96991	0.0487985	0.777076	0.509991	-0.971456
1370	PC(22:2)	5.25968	2.55869	2.58585	0.000402807	0.25364	0.486472	-1.03957
2222	4-Hydroxyphenylmaraviroc	0.458171	0.215084	2.82783	2.10188e-05	0.0511527	0.469441	-1.09098
2202	Vitamin_D2_3-glucuronide	1.71225	0.797982	2.57292	0.000518173	0.25364	0.466042	-1.10147
1114	LPE(22:4)	1.11641	0.515357	2.7696	2.83523e-05	0.0553939	0.461621	-1.11522
2486	Trimethylsulfonium	0.201229	0.0909157	1.8302	0.0382895	0.746168	0.451802	-1.14624
2125	2-[7-Hydroxy-5-methoxy-3-oxo-6-[(2E,6Z)-3,7,11-trimethyldodeca-2,6,10-trienoxy]-1H-isoindol-2-yl]pentanedioic acid	0.230476	0.0953885	1.69024	0.0201267	0.642384	0.413876	-1.27273
689	PC(37:5)	1.12026	0.457229	1.78702	0.0468893	0.773204	0.408145	-1.29285
594	Riluzole	0.0630757	0.0240708	1.45852	0.0363929	0.741876	0.381618	-1.3898
1942	(3E,7E,11E,15E)-5,9,13,17,18-Pentahydroxy-4,6,8,10-tetramethyl-2-[(E)-2-methylbut-2-enyl]nonadeca-3,7,11,15-tetraenedioic acid	0.031102	0.0113072	1.57344	0.0314444	0.722077	0.363553	-1.45976
2605	M519T112	0.567723	0.179901	2.26753	0.0140533	0.574809	0.316881	-1.65799
892	5,5-Dimethylimidazolidine-2,4-dione	2.40964	0.634646	2.40623	0.0223036	0.660599	0.263378	-1.92479
2534	M499T252	0.00187586	0.000146769	2.17307	0.0426942	0.771478	0.078241	-3.67593

## Sheet: Table S4
Table S4
Traceability of differential hepatic metabolites between LC and PFS groups based on MetOrigin
HMDBID	KEGGID	Name	Origin	Links
HMDB0002730	NA	Nicotinamide N-oxide	Food related	Food related(FooDB:FDB023057)
HMDB0000148	C00025	Glutamate	Host; Microbiota; Food related; Drug related	Microbiota(BIGG:glu__L ChEBI:16015 KEGG:C00025,D00007); Food related(FooDB:FDB012535 HMDB:HMDB0000148 T3DB:T3D4296); Drug related(DrugBank:DB00142 KEGG:C00025,D00007)
HMDB0000510	C00956	2-Aminoadipic acid	Host; Microbiota; Food related	Microbiota(BIGG:L2aadp KEGG:C00956); Food related(FooDB:FDB021812 HMDB:HMDB0000510 T3DB:T3D4259)
HMDB0000745	C00884	Homocarnosine	Host; Microbiota; Food related	Microbiota(BIGG:hcarn); Food related(FooDB:FDB022217)
HMDB0000943	C01620	Threonic acid	Microbiota; Food related; Drug related	Microbiota(ChEBI:15908,49060 HMDB:HMDB0000943); Food related(FooDB:FDB030975); Drug related(DrugBank:DB11192)
HMDB0061694	NA	LPS(18:1)	Food related	Food related(HMDB:HMDB0061694)
HMDB0001488	C00253	Nicotinate	Host; Microbiota; Food related; Drug related; Environment	Microbiota(BIGG:nac ChEBI:15940,32544 KEGG:C00253,D00049); Food related(FooDB:FDB001014 HMDB:HMDB0001488 T3DB:T3D2841); Drug related(DrugBank:DB00627 KEGG:C00253,D00049 T3DB:T3D2841); Environment(HMDB:HMDB0001488 T3DB:T3D2841)
HMDB0060665	C07446	Isonicotinic acid	Host; Drug related	Drug related(DrugBank:DB16884)
HMDB0029217	C03404	L-tyrosine-methyl-ester	Unknown	NA
HMDB0029737	C08493	Indole-3-carboxaldehyde	Microbiota; Food related	Microbiota(ChEBI:28238 HMDB:HMDB0029737); Food related(FooDB:FDB000934 HMDB:HMDB0029737)
NA	NA	N-acetyldopamine	Unknown	NA
HMDB0001043	C00219	Arachidonic acid (AA)	Host; Microbiota; Food related; Drug related	Microbiota(KEGG:C00219); Food related(FooDB:FDB011872 HMDB:HMDB0001043); Drug related(DrugBank:DB04557)
HMDB0011723	C01586	2-Methylhippuric acid	Microbiota; Food related	Microbiota(BIGG:bgly,CE2934); Food related(FooDB:FDB028406)
NA	NA	LPI(17:1)	Unknown	NA
HMDB0012108	C04230	LPC(17:0/0:0)	Host; Microbiota; Food related	Microbiota(KEGG:C04230); Food related(FooDB:FDB028772 HMDB:HMDB0012108)
HMDB0000012	C00526	2-Deoxyuridine	Host; Microbiota; Food related; Drug related	Microbiota(BIGG:duri ChEBI:16450 KEGG:C00526); Food related(FooDB:FDB021870 HMDB:HMDB0000012); Drug related(DrugBank:DB02256)
HMDB0007972	C13875	PC(16:0/18:1(9Z))	Food related	Food related(FooDB:FDB030200 HMDB:HMDB0007972)
HMDB0002038	C02728	N6-Methyllysine	Food related; Drug related	Food related(FooDB:FDB022812); Drug related(DrugBank:DB01714)
NA	NA	Ganoderic acid B	Unknown	NA
HMDB0012380	NA	PS(18:0/18:2)	Food related	Food related(FooDB:FDB028997 HMDB:HMDB0012380)
HMDB0002064	C02714	N-Acetylputrescine	Host; Microbiota; Food related	Microbiota(BIGG:aprut HMDB:HMDB0002064 KEGG:C02714); Food related(FooDB:FDB022827)
NA	NA	Ganoderic acid A	Unknown	NA
HMDB0010382	C04230	LPC(16:0)	Host; Microbiota; Food related	Microbiota(KEGG:C04230); Food related(FooDB:FDB027533 HMDB:HMDB0010382)
HMDB0000001	C01152	1-Methylhistidine	Host; Microbiota; Food related; Drug related	Microbiota(BIGG:NPmehis); Food related(FooDB:FDB093588); Drug related(DrugBank:DB04151)
NA	NA	LPG(17:1)	Unknown	NA
HMDB0246529	C02126	4-Nitroaniline	Unknown	NA
HMDB0008097	C00157	1-oleoyl-2-myristoyl-sn-glycero-3-phosphocholine	Host; Microbiota; Food related	Microbiota(KEGG:C00157); Food related(FooDB:FDB025288 HMDB:HMDB0008097)
HMDB0014878	C07937	Riluzole	Drug related; Environment	Drug related(DrugBank:DB00740 KEGG:C07937 T3DB:T3D2875); Environment(T3DB:T3D2875)
NA	NA	4-Chloro-2-methyl-5-(4-morpholinyl)-3(2H)-pyridazinone	Unknown	NA
NA	NA	4-Ethyl-5-(2-thienyl)-4H-1,2,4-triazol-3-yl hydrosulfide	Unknown	NA
HMDB0011262	NA	1-(1Z-Octadecenyl)-2-(4Z,7Z,10Z,13Z,16Z,19Z-docosahexaenoyl)-sn-glycero-3-phosphocholine	Food related	Food related(FooDB:FDB028013 HMDB:HMDB0011262)
HMDB0001873	C02632	Isobutyric_acid	Microbiota; Food related; Drug related	Microbiota(BIGG:ibt ChEBI:16135 HMDB:HMDB0001873 KEGG:C02632); Food related(FooDB:FDB003277 HMDB:HMDB0001873); Drug related(DrugBank:DB02531)
HMDB0007956	C00157	PC(37:5)	Host; Microbiota; Food related	Microbiota(KEGG:C00157); Food related(FooDB:FDB025148 HMDB:HMDB0007956)
NA	NA	Cholic acid/Muricholic acid, alanine-conjugated (2)	Unknown	NA
NA	NA	6,8-Dichloro-4-quinazolinol	Unknown	NA
NA	NA	7-(Trifluoromethyl)quinoline	Unknown	NA
HMDB0007860	C00416	1-Palmitoyl-2-linoleoyl-sn-glycero-3-phosphate	Host; Microbiota; Food related	Microbiota(BIGG:pa_EC KEGG:C00416); Food related(FooDB:FDB025052 HMDB:HMDB0007860)
NA	NA	cis-4,10,13,16-Docosatetraenoic acid	Unknown	NA
HMDB0000370	C05672	2-Amino-3-phosphonopropionate	Microbiota; Food related	Microbiota(BIGG:2a3pp); Food related(FooDB:FDB021989)
NA	NA	LPI(18:2)	Unknown	NA
NA	NA	N-Methyltrimethylacetamide	Unknown	NA
HMDB0061690	NA	LPI(20:4)	Food related	Food related(HMDB:HMDB0061690)
NA	NA	5,5-Dimethylimidazolidine-2,4-dione	Unknown	NA
NA	NA	D-myo-Inositol, 1-[2-hydroxy-3-[(1-oxo-9,12-octadecadienyl)oxypropyl hydrogen phosphate, [S-(Z,Z)-	Unknown	NA
HMDB0012101	C00550	N-Oleoyl-D-erythro-sphingosylphosphorylcholine	Host; Microbiota; Food related	Microbiota(KEGG:C00550); Food related(FooDB:FDB028766 HMDB:HMDB0012101)
HMDB0000901	NA	Valproic acid .beta.-D-glucuronide	Food related	Food related(FooDB:FDB022308 HMDB:HMDB0000901)
HMDB0039528	NA	1-O-Hexadecyl-2-O-(5Z,8Z,11Z,14Z,17Z-eicosapentaenoyl)-sn-glyceryl-3-phosphorylcholine	Food related	Food related(FooDB:FDB097418 HMDB:HMDB0039528)
NA	NA	3-[(4-Amino-2-quinazolinyl)aminophenol	Unknown	NA
NA	NA	PC(P-19:0)	Unknown	NA
HMDB0011152	NA	LPE(P-16:0)	Food related	Food related(FooDB:FDB027927 HMDB:HMDB0011152)
NA	NA	PC(40:7)	Unknown	NA
HMDB0011731	C01062	5-KETO-GLUCONIC ACID	Microbiota; Food related	Microbiota(BIGG:5dglcn ChEBI:17426,180368 HMDB:HMDB0011731); Food related(FooDB:FDB028411)
HMDB0007921	C00157	PC(36:3)	Host; Microbiota; Food related	Microbiota(KEGG:C00157); Food related(FooDB:FDB025113 HMDB:HMDB0007921)
HMDB0011523	NA	LPE(22:4)	Food related	Food related(FooDB:FDB028239 HMDB:HMDB0011523)
NA	NA	3,5-Dinitroaniline	Unknown	NA
NA	C10173	Swainsonine	Microbiota; Food related; Drug related	Microbiota(T3DB:T3D3087); Food related(T3DB:T3D3087); Drug related(DrugBank:DB02034)
NA	NA	PC(42:9)	Unknown	NA
NA	NA	PC(37:3)	Unknown	NA
NA	NA	N-(3-Chlorophenyl)-3-hydroxy-2-naphthamide	Unknown	NA
NA	NA	7-Nitro-2,1,3-benzoxadiazol-4-ylamine	Unknown	NA
HMDB0030174	C17060	(S,S)-(+)-Tetrandrine	Food related	Food related(HMDB:HMDB0030174)
HMDB0005779	C00350	1-(1Z-Octadecenyl)-2-(5Z,8Z,11Z,14Z-eicosatetraenoyl)-sn-glycero-3-phosphoethanolamine	Host; Microbiota; Food related	Microbiota(KEGG:C00350); Food related(FooDB:FDB023768 HMDB:HMDB0005779)
HMDB0005031	D08491	Rosiglitazone	Food related; Drug related	Food related(FooDB:FDB023598); Drug related(DrugBank:DB00412 KEGG:D08491)
HMDB0014642	C07653	Flutamide	Drug related; Environment	Drug related(DrugBank:DB00499 KEGG:C07653,D00586 T3DB:T3D4768); Environment(T3DB:T3D4768)
NA	NA	PC(22:2)	Unknown	NA
HMDB0250139	D07208	Chlorquinaldol	Drug related	Drug related(DrugBank:DB13306 KEGG:D07208)
NA	NA	3,5-Bis(difluoromethyl)-1H-pyrazole	Unknown	NA
HMDB0034942	C11673	Geniposidic_acid	Food related	Food related(FooDB:FDB013535 HMDB:HMDB0034942)
NA	NA	4-[3-Methyl-5-(5,6,7-trihydroxy-1,2,4a,5-tetramethyl-3,4,6,7,8,8a-hexahydro-2H-naphthalen-1-yl)pentoxy-4-oxobutanoic acid	Unknown	NA
NA	NA	1-Stearoyl-2-linoleoyl-sn-glycero-3-phospho-(1-rac-glycerol)	Unknown	NA
NA	NA	10-Oxomorphine	Unknown	NA
NA	NA	7.alpha.-Thiospironolactone	Unknown	NA
HMDB0009012	C00350	2-Docosahexaenoyl-1-stearoyl-sn-glycero-3-phosphoethanolamine	Host; Microbiota; Food related	Microbiota(KEGG:C00350); Food related(FooDB:FDB026202 HMDB:HMDB0009012)
NA	NA	(24E)-3-Oxodammara-1,12,24-trien-26-oic acid	Unknown	NA
HMDB0007870	C00157	(2-{[2-[hexadec-9-enoyloxy-3-(tetradecanoyloxy)propyl phosphonatooxy}ethyl)trimethylazanium	Host; Microbiota; Food related	Microbiota(KEGG:C00157); Food related(FooDB:FDB025062 HMDB:HMDB0007870)
NA	NA	1,5,8-Trihydroxy-4-methoxy-9-oxo-9H-xanthen-3-yl .beta.-D-glucopyranoside	Unknown	NA
NA	NA	6,6-Dihydroxy-5,5-dimethoxybiphenyl-3,3-dicarboxylic acid	Unknown	NA
HMDB0008347	C00157	PC(20:2(11Z,14Z)/20:5(5Z,8Z,11Z,14Z,17Z))	Host; Microbiota; Food related	Microbiota(KEGG:C00157); Food related(FooDB:FDB025537 HMDB:HMDB0008347)
HMDB0008640	C00157	PC(22:4(7Z,10Z,13Z,16Z)/20:4(5Z,8Z,11Z,14Z))	Host; Microbiota; Food related	Microbiota(KEGG:C00157); Food related(FooDB:FDB025830 HMDB:HMDB0008640)
HMDB0010395	C04230	LysoPC(20:4(5Z,8Z,11Z,14Z))	Host; Microbiota; Food related	Microbiota(KEGG:C04230); Food related(FooDB:FDB027546 HMDB:HMDB0010395)
NA	NA	2-Deoxyribose 5-phosphate	Unknown	NA
NA	NA	8,11-Tridecadienoic acid, 13-(3-pentyl-2-oxiranyl)-, methyl ester, (8Z,11Z)-	Unknown	NA
HMDB0011460	NA	(2-aminoethoxy)[2-[docosa-4.7.10.13.16.19-hexaenoyloxy-3-[octadeca-1.9-dien-1-yloxypropoxyphosphinic acid	Food related	Food related(FooDB:FDB028183 HMDB:HMDB0011460)
NA	NA	Methanone, (4-chloro-1-naphthalenyl)[1-(4-hydroxypentyl)-1H-indol-3-yl-	Unknown	NA
HMDB0007933	C00157	PC(15:0/14:1(9Z))	Host; Microbiota; Food related	Microbiota(KEGG:C00157); Food related(FooDB:FDB025125 HMDB:HMDB0007933)
HMDB0037340	C04608	apigetrin	Food related	Food related(FooDB:FDB003911 HMDB:HMDB0037340)
HMDB0007935	C00157	PC(15:0/16:0)	Host; Microbiota; Food related	Microbiota(KEGG:C00157); Food related(FooDB:FDB025127 HMDB:HMDB0007935)
NA	NA	(4E,10E)-13,21-Dihydroxy-8,14,19-trimethoxy-4,10,12,16-tetramethyl-3,20,22-trioxo-2-azabicyclo[16.3.1docosa-1(21),4,10,18-tetraen-9-yl carbamate	Unknown	NA
NA	NA	(3E,7E,11E,15E)-5,9,13,17,18-Pentahydroxy-4,6,8,10-tetramethyl-2-[(E)-2-methylbut-2-enylnonadeca-3,7,11,15-tetraenedioic acid	Unknown	NA
NA	NA	(2-{2-[(3-Methoxyphenyl)amino-2-oxoethoxy}phenyl)phosphonic acid	Unknown	NA
NA	NA	2-Methoxy-N-(1H-tetraazol-5-yl)benzamide	Unknown	NA
HMDB0008993	C00350	(2-aminoethoxy)[2-[octadec-9-enoyloxy-3-(octadecanoyloxy)propoxyphosphinic acid	Host; Microbiota; Food related	Microbiota(KEGG:C00350); Food related(FooDB:FDB026183 HMDB:HMDB0008993)
NA	NA	3-Chloro-4-[(3-fluorobenzyl)oxyaniline	Unknown	NA
NA	NA	Fulvestrant 9-sulfone	Unknown	NA
HMDB0252956	NA	1H-Indazole-4-carboxamide, N-[(1,2-dihydro-6-methyl-2-oxo-4-propyl-3-pyridinyl)methyl-1-(1-methylethyl)-6-[2-(4-methyl-1-piperazinyl)-4-pyridinyl-	Unknown	NA
HMDB0014480	C08042	Nitrofurazone	Drug related; Environment	Drug related(DrugBank:DB00336 KEGG:C08042,D00862 T3DB:T3D4752); Environment(T3DB:T3D4752)
HMDB0011515	NA	PE(20:3(8Z,11Z,14Z)/0:0)	Food related	Food related(FooDB:FDB028231 HMDB:HMDB0011515)
HMDB0009316	C00350	PE(20:3(8Z,11Z,14Z)/14:0)	Host; Microbiota; Food related; Drug related	Microbiota(KEGG:C00350); Food related(FooDB:FDB026506 HMDB:HMDB0009316); Drug related(DrugBank:DB04327)
HMDB0009386	C00350	PE(20:4(5Z,8Z,11Z,14Z)/16:1(9Z))	Host; Microbiota; Food related; Drug related	Microbiota(KEGG:C00350); Food related(FooDB:FDB026576 HMDB:HMDB0009386); Drug related(DrugBank:DB04327)
NA	NA	2-[7-Hydroxy-5-methoxy-3-oxo-6-[(2E,6Z)-3,7,11-trimethyldodeca-2,6,10-trienoxy-1H-isoindol-2-ylpentanedioic acid	Unknown	NA
HMDB0009723	C00350	PE(24:0/18:4(6Z,9Z,12Z,15Z))	Host; Microbiota; Food related; Drug related	Microbiota(KEGG:C00350); Food related(FooDB:FDB026913 HMDB:HMDB0009723); Drug related(DrugBank:DB04327)
HMDB0009251	C00350	PE(20:1(11Z)/14:1(9Z))	Host; Microbiota; Food related; Drug related	Microbiota(KEGG:C00350); Food related(FooDB:FDB026441 HMDB:HMDB0009251); Drug related(DrugBank:DB04327)
NA	C10915	Bispyribac	Unknown	NA
HMDB0038568	NA	PC-M6	Food related	Food related(FooDB:FDB017955 HMDB:HMDB0038568)
NA	NA	4-Amino-N-(4-chlorophenyl)benzenesulfonamide	Unknown	NA
NA	NA	Ganoderic acid H	Unknown	NA
HMDB0010344	NA	Vitamin_D2_3-glucuronide	Food related	Food related(FooDB:FDB027496 HMDB:HMDB0010344)
NA	NA	4-Hydroxyphenylmaraviroc	Unknown	NA
NA	NA	6-Benzyl-3-butan-2-yl-9-(7-hydroxy-6-oxooctyl)-1,4,7,10-tetrazabicyclo[10.4.0hexadecane-2,5,8,11-tetrone	Unknown	NA
NA	NA	N-(3-Chlorophenyl)-N-(2-pyridinyl)thiourea	Unknown	NA
NA	NA	(2S)-((6-O-Pentopyranosylhexopyranosyl)oxy)(phenyl)acetonitrile	Unknown	NA
NA	NA	(2-{2-[(2-Chlorophenyl)amino-2-oxoethoxy}phenyl)phosphonic acid	Unknown	NA
NA	NA	6-(6-Benzyl-3-butan-2-yl-2,5,8,11-tetraoxo-1,4,7,10-tetrazabicyclo[10.4.0hexadecan-9-yl)hexanoic acid	Unknown	NA
HMDB0257166	NA	Resorufin	Unknown	NA
NA	NA	M435T235_2	Unknown	NA
NA	NA	M405T221_1	Unknown	NA
NA	C00527	Glutaryl-CoA	Host; Microbiota; Food related	Microbiota(BIGG:glutcoa KEGG:C00527); Food related(FooDB:FDB022563 HMDB:HMDB0001339)
HMDB0242525	C01533	Syringin	Food related	Food related(FooDB:FDB011657)
NA	C06054	2-Oxo-3-hydroxy-4-phosphobutanoate	Host; Microbiota; Food related	Microbiota(BIGG:ohpb ChEBI:27951 KEGG:C06054); Food related(FooDB:FDB030351 HMDB:HMDB0006801)
NA	NA	M567T110	Unknown	NA
NA	NA	M576T111	Unknown	NA
NA	C20776	N-Acetylaspartylglutamylglutamate	Host	NA
NA	C01008	Trimethylsulfonium	Food related	Food related(FooDB:FDB028920)
NA	C03090	5-Phosphoribosylamine	Host; Microbiota; Food related	Microbiota(BIGG:pram ChEBI:37737 KEGG:C03090); Food related(FooDB:FDB022441)
NA	NA	M499T252	Unknown	NA
NA	NA	M519T112	Unknown	NA
